# Supplementary material for: Dynamics of SARS-CoV-2 lineages in children and adults in 2021 and 2022
Source: PLoS One. 2024 Dec 20;19(12):e0316213. doi: 10.1371/journal.pone.0316213 (PMC11661589; doi:10.1371/journal.pone.0316213)
Supplement: S2 File — (CSV) [file pone.0316213.s002.csv]

Week	Age Group	County or travel-related case	Lineage	N
1	Adults	Harju	B.1.1	1
1	Adults	Harju	B.1.1.317	1
1	Adults	Harju	B.1.1.7	1
1	Adults	Harju	B.1.177.60	5
1	Adults	Harju	B.1.258	2
1	Adults	Harju	B.1.527	2
1	Adults	Other	B.1.177.60	1
1	Adults	Other	B.1.221	1
1	Adults	Other	B.1.258	1
1	Adults	Tartu	B.1.1.7	3
1	Adults	Tartu	B.1.527	1
1	Adults	Travel-related	B.1.160	3
1	Children	Harju	B.1.1.7	1
1	Children	Ida-Viru	B.1.1.7	1
2	Adults	Harju	B.1.1	5
2	Adults	Harju	B.1.1.294	6
2	Adults	Harju	B.1.1.317	6
2	Adults	Harju	B.1.1.397	1
2	Adults	Harju	B.1.1.7	8
2	Adults	Harju	B.1.177	1
2	Adults	Harju	B.1.177.60	20
2	Adults	Harju	B.1.221	2
2	Adults	Harju	B.1.258	9
2	Adults	Harju	B.1.527	11
2	Adults	Harju	Q.4	1
2	Adults	Ida-Viru	B.1.1	2
2	Adults	Ida-Viru	B.1.1.317	5
2	Adults	Ida-Viru	B.1.177.60	10
2	Adults	Ida-Viru	B.1.258	1
2	Adults	Ida-Viru	B.1.36.22	1
2	Adults	Ida-Viru	B.1.527	4
2	Adults	Other	B.1	1
2	Adults	Other	B.1.1	5
2	Adults	Other	B.1.1.294	1
2	Adults	Other	B.1.1.317	1
2	Adults	Other	B.1.1.397	1
2	Adults	Other	B.1.1.7	11
2	Adults	Other	B.1.160	1
2	Adults	Other	B.1.177.60	13
2	Adults	Other	B.1.221	10
2	Adults	Other	B.1.258	13
2	Adults	Other	B.1.527	3
2	Adults	Tartu	B.1.1	4
2	Adults	Tartu	B.1.1.397	1
2	Adults	Tartu	B.1.1.7	7
2	Adults	Tartu	B.1.177	2
2	Adults	Tartu	B.1.177.21	1
2	Adults	Tartu	B.1.177.60	3
2	Adults	Tartu	B.1.221	4
2	Adults	Tartu	B.1.258	1
2	Adults	Tartu	B.1.527	4
2	Adults	Travel-related	B.1.1	1
2	Adults	Travel-related	B.1.1.317	2
2	Adults	Travel-related	B.1.1.33	1
2	Adults	Travel-related	B.1.1.351	1
2	Adults	Travel-related	B.1.1.372	1
2	Adults	Travel-related	B.1.1.7	3
2	Adults	Travel-related	B.1.177.60	1
2	Adults	Travel-related	B.1.258	3
2	Adults	Travel-related	B.1.351	3
2	Adults	Travel-related	S.1	1
2	Children	Harju	B.1.1	2
2	Children	Harju	B.1.1.1	1
2	Children	Harju	B.1.1.317	1
2	Children	Harju	B.1.1.7	1
2	Children	Harju	B.1.177.60	2
2	Children	Harju	B.1.258	1
2	Children	Ida-Viru	B.1.258	1
2	Children	Other	B.1.1.7	2
2	Children	Other	B.1.177.60	2
2	Children	Other	B.1.258	1
2	Children	Tartu	B.1.1.397	1
2	Children	Tartu	B.1.1.7	1
2	Children	Tartu	B.1.177	1
2	Children	Tartu	B.1.258	1
2	Children	Tartu	B.1.527	1
2	Children	Travel-related	B.1.177.60	1
3	Adults	Harju	B.1	4
3	Adults	Harju	B.1.1	21
3	Adults	Harju	B.1.1.1	2
3	Adults	Harju	B.1.1.159	6
3	Adults	Harju	B.1.1.317	30
3	Adults	Harju	B.1.1.397	15
3	Adults	Harju	B.1.1.7	83
3	Adults	Harju	B.1.1.89	1
3	Adults	Harju	B.1.177	6
3	Adults	Harju	B.1.177.60	57
3	Adults	Harju	B.1.221	18
3	Adults	Harju	B.1.258	12
3	Adults	Harju	B.1.351	2
3	Adults	Harju	B.1.466.1	1
3	Adults	Harju	B.1.527	26
3	Adults	Harju	Q.4	1
3	Adults	Ida-Viru	B.1	1
3	Adults	Ida-Viru	B.1.1	4
3	Adults	Ida-Viru	B.1.1.317	3
3	Adults	Ida-Viru	B.1.1.397	4
3	Adults	Ida-Viru	B.1.1.7	2
3	Adults	Ida-Viru	B.1.160	1
3	Adults	Ida-Viru	B.1.177	5
3	Adults	Ida-Viru	B.1.177.60	17
3	Adults	Ida-Viru	B.1.221	1
3	Adults	Ida-Viru	B.1.258	6
3	Adults	Ida-Viru	B.1.36.22	1
3	Adults	Ida-Viru	B.1.527	16
3	Adults	Other	B.1	2
3	Adults	Other	B.1.1	9
3	Adults	Other	B.1.1.203	2
3	Adults	Other	B.1.1.317	7
3	Adults	Other	B.1.1.351	1
3	Adults	Other	B.1.1.397	7
3	Adults	Other	B.1.1.398	1
3	Adults	Other	B.1.1.7	47
3	Adults	Other	B.1.160	2
3	Adults	Other	B.1.177	4
3	Adults	Other	B.1.177.60	23
3	Adults	Other	B.1.221	30
3	Adults	Other	B.1.258	23
3	Adults	Other	B.1.356	1
3	Adults	Other	B.1.36.22	1
3	Adults	Other	B.1.527	10
3	Adults	Other	B.1.595	2
3	Adults	Tartu	B.1	1
3	Adults	Tartu	B.1.1	2
3	Adults	Tartu	B.1.1.203	1
3	Adults	Tartu	B.1.1.7	12
3	Adults	Tartu	B.1.177	1
3	Adults	Tartu	B.1.177.21	1
3	Adults	Tartu	B.1.177.60	7
3	Adults	Tartu	B.1.221	4
3	Adults	Tartu	B.1.258	8
3	Adults	Tartu	B.1.527	3
3	Adults	Travel-related	B.1	1
3	Adults	Travel-related	B.1.1	1
3	Adults	Travel-related	B.1.1.317	2
3	Adults	Travel-related	B.1.1.351	2
3	Adults	Travel-related	B.1.1.7	7
3	Adults	Travel-related	B.1.1.89	1
3	Adults	Travel-related	B.1.177	1
3	Adults	Travel-related	B.1.177.60	1
3	Adults	Travel-related	B.1.221	3
3	Adults	Travel-related	B.1.258	6
3	Adults	Travel-related	B.1.351	6
3	Adults	Travel-related	B.1.36.22	1
3	Adults	Travel-related	C.36	3
3	Children	Harju	B.1.1	2
3	Children	Harju	B.1.1.317	1
3	Children	Harju	B.1.1.7	7
3	Children	Harju	B.1.177.60	2
3	Children	Harju	B.1.221	3
3	Children	Harju	B.1.258	2
3	Children	Harju	B.1.466.1	1
3	Children	Harju	B.1.527	2
3	Children	Harju	Q.4	1
3	Children	Ida-Viru	B.1.258	1
3	Children	Other	B.1.1.1	1
3	Children	Other	B.1.1.7	5
3	Children	Other	B.1.177.60	3
3	Children	Other	B.1.258	3
3	Children	Tartu	B.1.1.7	2
3	Children	Tartu	B.1.177.60	1
3	Children	Tartu	B.1.221	2
3	Children	Tartu	B.1.258	1
3	Children	Travel-related	B.1.1	1
3	Children	Travel-related	B.1.258	1
4	Adults	Harju	B.1.1	3
4	Adults	Harju	B.1.1.317	2
4	Adults	Harju	B.1.1.397	2
4	Adults	Harju	B.1.1.7	23
4	Adults	Harju	B.1.160	1
4	Adults	Harju	B.1.177	1
4	Adults	Harju	B.1.177.60	1
4	Adults	Harju	B.1.221	1
4	Adults	Harju	B.1.258	2
4	Adults	Ida-Viru	B.1.1	2
4	Adults	Ida-Viru	B.1.1.317	2
4	Adults	Ida-Viru	B.1.1.7	3
4	Adults	Ida-Viru	B.1.177.60	1
4	Adults	Ida-Viru	B.1.527	4
4	Adults	Other	B.1	1
4	Adults	Other	B.1.1	4
4	Adults	Other	B.1.1.153	1
4	Adults	Other	B.1.1.317	3
4	Adults	Other	B.1.1.397	2
4	Adults	Other	B.1.1.7	37
4	Adults	Other	B.1.177	3
4	Adults	Other	B.1.177.60	5
4	Adults	Other	B.1.221	8
4	Adults	Other	B.1.258	6
4	Adults	Other	B.1.527	2
4	Adults	Tartu	B.1.1	1
4	Adults	Tartu	B.1.1.7	5
4	Adults	Tartu	B.1.177.60	2
4	Adults	Tartu	B.1.221	1
4	Adults	Tartu	B.1.258	1
4	Adults	Travel-related	B.1.1	2
4	Adults	Travel-related	B.1.1.203	1
4	Adults	Travel-related	B.1.1.317	1
4	Adults	Travel-related	B.1.1.397	1
4	Adults	Travel-related	B.1.1.7	20
4	Adults	Travel-related	B.1.177	1
4	Adults	Travel-related	B.1.177.60	6
4	Adults	Travel-related	B.1.221	1
4	Adults	Travel-related	B.1.258	2
4	Adults	Travel-related	B.1.351	4
4	Adults	Travel-related	B.1.379	1
4	Adults	Travel-related	B.1.525	1
4	Adults	Travel-related	B.1.527	1
4	Children	Ida-Viru	B.1.527	1
4	Children	Other	B.1.1.7	2
4	Children	Travel-related	B.1.177	1
5	Adults	Harju	B.1.1.397	1
5	Adults	Harju	B.1.1.7	21
5	Adults	Harju	B.1.177.60	3
5	Adults	Ida-Viru	B.1.1	3
5	Adults	Ida-Viru	B.1.1.397	1
5	Adults	Ida-Viru	B.1.1.7	7
5	Adults	Ida-Viru	B.1.177.60	3
5	Adults	Ida-Viru	B.1.258	1
5	Adults	Other	B.1.1	4
5	Adults	Other	B.1.1.1	1
5	Adults	Other	B.1.1.159	1
5	Adults	Other	B.1.1.203	1
5	Adults	Other	B.1.1.317	4
5	Adults	Other	B.1.1.397	1
5	Adults	Other	B.1.1.7	43
5	Adults	Other	B.1.177	1
5	Adults	Other	B.1.177.60	6
5	Adults	Other	B.1.221	6
5	Adults	Other	B.1.527	2
5	Adults	Tartu	B.1.1	1
5	Adults	Tartu	B.1.1.203	4
5	Adults	Tartu	B.1.1.317	1
5	Adults	Tartu	B.1.1.7	7
5	Adults	Tartu	B.1.221	1
5	Adults	Tartu	B.1.258	1
5	Adults	Travel-related	B.1.1	2
5	Adults	Travel-related	B.1.1.317	2
5	Adults	Travel-related	B.1.1.397	1
5	Adults	Travel-related	B.1.1.7	21
5	Adults	Travel-related	B.1.177.60	3
5	Adults	Travel-related	B.1.221	1
5	Adults	Travel-related	B.1.258	3
5	Adults	Travel-related	B.1.258.17	1
5	Adults	Travel-related	B.1.351	3
5	Children	Harju	B.1.1.317	1
5	Children	Harju	B.1.1.7	2
5	Children	Ida-Viru	B.1.1.7	2
5	Children	Other	B.1.1.7	4
5	Children	Travel-related	B.1.1.7	3
5	Children	Travel-related	B.1.177.60	2
6	Adults	Harju	B.1.1.397	2
6	Adults	Harju	B.1.1.7	94
6	Adults	Harju	B.1.177	1
6	Adults	Harju	B.1.177.60	2
6	Adults	Harju	B.1.221	8
6	Adults	Harju	B.1.258	1
6	Adults	Harju	B.1.527	1
6	Adults	Ida-Viru	B.1	2
6	Adults	Ida-Viru	B.1.1	3
6	Adults	Ida-Viru	B.1.1.317	8
6	Adults	Ida-Viru	B.1.1.397	13
6	Adults	Ida-Viru	B.1.1.51	1
6	Adults	Ida-Viru	B.1.1.7	34
6	Adults	Ida-Viru	B.1.177.60	12
6	Adults	Ida-Viru	B.1.221	1
6	Adults	Ida-Viru	B.1.258	7
6	Adults	Ida-Viru	B.1.527	3
6	Adults	Other	B.1	2
6	Adults	Other	B.1.1	2
6	Adults	Other	B.1.1.203	3
6	Adults	Other	B.1.1.317	7
6	Adults	Other	B.1.1.351	1
6	Adults	Other	B.1.1.7	148
6	Adults	Other	B.1.177.60	9
6	Adults	Other	B.1.221	6
6	Adults	Other	B.1.258	4
6	Adults	Other	B.1.36.22	1
6	Adults	Other	B.1.527	1
6	Adults	Other	Q.4	2
6	Adults	Tartu	B.1.1.397	1
6	Adults	Tartu	B.1.1.7	19
6	Adults	Tartu	B.1.177.60	2
6	Adults	Tartu	B.1.258	1
6	Adults	Travel-related	B.1	1
6	Adults	Travel-related	B.1.1	5
6	Adults	Travel-related	B.1.1.1	1
6	Adults	Travel-related	B.1.1.397	2
6	Adults	Travel-related	B.1.1.7	49
6	Adults	Travel-related	B.1.177	2
6	Adults	Travel-related	B.1.177.60	1
6	Adults	Travel-related	B.1.221	1
6	Adults	Travel-related	B.1.258	5
6	Adults	Travel-related	B.1.351	2
6	Adults	Travel-related	C.36.3	1
6	Children	Harju	B.1.1.7	3
6	Children	Ida-Viru	B.1.1.317	1
6	Children	Ida-Viru	B.1.1.397	2
6	Children	Ida-Viru	B.1.1.7	6
6	Children	Ida-Viru	B.1.177.60	1
6	Children	Ida-Viru	B.1.258	1
6	Children	Other	B.1.1	1
6	Children	Other	B.1.1.7	20
6	Children	Other	B.1.177.60	1
6	Children	Other	B.1.221	2
6	Children	Other	Q.4	1
6	Children	Travel-related	B.1.1.7	2
6	Children	Travel-related	B.1.177	2
6	Children	Travel-related	Q.4	1
7	Adults	Harju	B.1.1	2
7	Adults	Harju	B.1.1.317	5
7	Adults	Harju	B.1.1.7	136
7	Adults	Harju	B.1.177	1
7	Adults	Harju	B.1.177.60	3
7	Adults	Harju	B.1.258	3
7	Adults	Harju	B.1.351	1
7	Adults	Harju	B.1.527	2
7	Adults	Harju	Q.4	1
7	Adults	Ida-Viru	B.1.1	2
7	Adults	Ida-Viru	B.1.1.317	4
7	Adults	Ida-Viru	B.1.1.397	3
7	Adults	Ida-Viru	B.1.1.7	25
7	Adults	Ida-Viru	B.1.177	2
7	Adults	Ida-Viru	B.1.177.60	7
7	Adults	Ida-Viru	B.1.258	7
7	Adults	Ida-Viru	B.1.527	4
7	Adults	Other	B.1.1	2
7	Adults	Other	B.1.1.203	2
7	Adults	Other	B.1.1.317	18
7	Adults	Other	B.1.1.7	181
7	Adults	Other	B.1.177	1
7	Adults	Other	B.1.177.60	4
7	Adults	Other	B.1.22	1
7	Adults	Other	B.1.221	15
7	Adults	Other	B.1.258	2
7	Adults	Other	B.1.351	1
7	Adults	Other	B.1.527	2
7	Adults	Other	Q.4	3
7	Adults	Tartu	B.1.1.203	2
7	Adults	Tartu	B.1.1.317	2
7	Adults	Tartu	B.1.1.7	15
7	Adults	Tartu	B.1.351	1
7	Adults	Travel-related	B.1.1	6
7	Adults	Travel-related	B.1.1.317	2
7	Adults	Travel-related	B.1.1.374	1
7	Adults	Travel-related	B.1.1.397	1
7	Adults	Travel-related	B.1.1.7	48
7	Adults	Travel-related	B.1.143	1
7	Adults	Travel-related	B.1.177.60	1
7	Adults	Travel-related	B.1.177.81	1
7	Adults	Travel-related	B.1.221	2
7	Adults	Travel-related	B.1.258	1
7	Adults	Travel-related	B.1.351	1
7	Adults	Travel-related	C.36.3	2
7	Adults	Travel-related	C.38	1
7	Children	Harju	B.1.1.7	10
7	Children	Ida-Viru	B.1.1.7	2
7	Children	Other	B.1.1.317	1
7	Children	Other	B.1.1.7	20
7	Children	Other	B.1.221	2
7	Children	Other	B.1.527	1
7	Children	Tartu	B.1.1.7	2
7	Children	Travel-related	B.1.1.7	1
7	Children	Travel-related	B.1.527	1
7	Children	Travel-related	Q.4	1
8	Adults	Harju	B.1.1	1
8	Adults	Harju	B.1.1.317	1
8	Adults	Harju	B.1.1.7	122
8	Adults	Harju	B.1.177.60	1
8	Adults	Harju	B.1.221	1
8	Adults	Harju	B.1.258	1
8	Adults	Harju	C.36	1
8	Adults	Harju	Q.4	1
8	Adults	Ida-Viru	B.1	1
8	Adults	Ida-Viru	B.1.1	6
8	Adults	Ida-Viru	B.1.1.317	4
8	Adults	Ida-Viru	B.1.1.397	3
8	Adults	Ida-Viru	B.1.1.51	1
8	Adults	Ida-Viru	B.1.1.7	21
8	Adults	Ida-Viru	B.1.177.60	1
8	Adults	Ida-Viru	B.1.258	4
8	Adults	Ida-Viru	B.1.527	1
8	Adults	Other	B.1	2
8	Adults	Other	B.1.1	2
8	Adults	Other	B.1.1.203	1
8	Adults	Other	B.1.1.317	5
8	Adults	Other	B.1.1.7	182
8	Adults	Other	B.1.177	3
8	Adults	Other	B.1.177.60	7
8	Adults	Other	B.1.221	10
8	Adults	Other	B.1.258	2
8	Adults	Other	B.1.351	3
8	Adults	Other	Q.4	5
8	Adults	Tartu	B.1.1	1
8	Adults	Tartu	B.1.1.317	1
8	Adults	Tartu	B.1.1.7	19
8	Adults	Tartu	B.1.221	1
8	Adults	Travel-related	AT.1	1
8	Adults	Travel-related	B.1	1
8	Adults	Travel-related	B.1.1	2
8	Adults	Travel-related	B.1.1.317	3
8	Adults	Travel-related	B.1.1.523	1
8	Adults	Travel-related	B.1.1.7	76
8	Adults	Travel-related	B.1.221	3
8	Adults	Travel-related	B.1.258.17	1
8	Adults	Travel-related	B.1.351	4
8	Adults	Travel-related	C.36	1
8	Adults	Travel-related	C.38	1
8	Children	Harju	B.1.1.7	3
8	Children	Other	B.1.1.7	17
8	Children	Tartu	B.1.1.7	3
8	Children	Tartu	B.1.351	1
8	Children	Travel-related	B.1.1.7	3
8	Children	Travel-related	B.1.177.60	1
8	Children	Travel-related	B.1.351	1
8	Children	Travel-related	C.36	1
9	Adults	Harju	B.1.1	1
9	Adults	Harju	B.1.1.7	131
9	Adults	Harju	B.1.221	2
9	Adults	Harju	B.1.351	1
9	Adults	Harju	C.38	1
9	Adults	Ida-Viru	B.1.1	2
9	Adults	Ida-Viru	B.1.1.317	1
9	Adults	Ida-Viru	B.1.1.397	2
9	Adults	Ida-Viru	B.1.1.7	38
9	Adults	Ida-Viru	B.1.221	1
9	Adults	Ida-Viru	B.1.527	1
9	Adults	Other	B.1.1	1
9	Adults	Other	B.1.1.317	2
9	Adults	Other	B.1.1.397	1
9	Adults	Other	B.1.1.7	215
9	Adults	Other	B.1.177.60	1
9	Adults	Other	B.1.221	3
9	Adults	Other	B.1.258	1
9	Adults	Other	B.1.351	7
9	Adults	Other	B.1.466.1	1
9	Adults	Other	Q.4	3
9	Adults	Tartu	B.1.1	1
9	Adults	Tartu	B.1.1.203	1
9	Adults	Tartu	B.1.1.317	2
9	Adults	Tartu	B.1.1.397	2
9	Adults	Tartu	B.1.1.7	55
9	Adults	Tartu	B.1.221	1
9	Adults	Tartu	B.1.351	1
9	Adults	Travel-related	B.1.1	4
9	Adults	Travel-related	B.1.1.317	1
9	Adults	Travel-related	B.1.1.7	74
9	Adults	Travel-related	B.1.177.60	1
9	Adults	Travel-related	B.1.214	1
9	Adults	Travel-related	B.1.351	4
9	Adults	Travel-related	B.1.525	1
9	Adults	Travel-related	C.36	1
9	Adults	Travel-related	C.38	2
9	Adults	Travel-related	Q.1	1
9	Adults	Travel-related	Q.4	1
9	Adults	Travel-related	Q.7	1
9	Children	Harju	B.1.1.7	5
9	Children	Ida-Viru	B.1.1	1
9	Children	Ida-Viru	B.1.1.397	1
9	Children	Ida-Viru	B.1.1.7	2
9	Children	Ida-Viru	B.1.351	1
9	Children	Other	B.1.1.7	30
9	Children	Other	B.1.177.60	1
9	Children	Tartu	B.1.1.317	1
9	Children	Tartu	B.1.1.7	3
9	Children	Travel-related	B.1.1.7	1
9	Children	Travel-related	C.36	1
10	Adults	Harju	B.1.1.317	1
10	Adults	Harju	B.1.1.7	127
10	Adults	Harju	B.1.177.60	2
10	Adults	Harju	B.1.221	3
10	Adults	Harju	Q.4	1
10	Adults	Ida-Viru	B.1.1	3
10	Adults	Ida-Viru	B.1.1.7	58
10	Adults	Ida-Viru	B.1.177.60	1
10	Adults	Ida-Viru	B.1.258	2
10	Adults	Other	B.1.1.317	2
10	Adults	Other	B.1.1.7	176
10	Adults	Other	B.1.351	4
10	Adults	Other	Q.4	2
10	Adults	Tartu	B.1.1.317	3
10	Adults	Tartu	B.1.1.7	26
10	Adults	Tartu	B.1.221	1
10	Adults	Tartu	B.1.351	3
10	Adults	Travel-related	B.1.1	3
10	Adults	Travel-related	B.1.1.374	1
10	Adults	Travel-related	B.1.1.7	56
10	Adults	Travel-related	B.1.221	1
10	Adults	Travel-related	B.1.351	1
10	Adults	Travel-related	C.36.3	3
10	Adults	Travel-related	C.38	1
10	Adults	Travel-related	Q.4	5
10	Children	Harju	B.1.1.7	7
10	Children	Ida-Viru	B.1.1.7	3
10	Children	Other	B.1.1.7	14
10	Children	Tartu	B.1.1.7	4
10	Children	Travel-related	B.1.1.7	5
11	Adults	Harju	B.1.1.7	76
11	Adults	Harju	B.1.177.60	1
11	Adults	Harju	B.1.221	1
11	Adults	Harju	B.1.258	1
11	Adults	Harju	Q.1	1
11	Adults	Harju	Q.4	1
11	Adults	Ida-Viru	B.1.1	1
11	Adults	Ida-Viru	B.1.1.397	1
11	Adults	Ida-Viru	B.1.1.7	42
11	Adults	Other	B.1.1.317	1
11	Adults	Other	B.1.1.7	194
11	Adults	Other	B.1.177.60	1
11	Adults	Other	Q.1	1
11	Adults	Other	Q.4	1
11	Adults	Tartu	B.1.1.7	28
11	Adults	Tartu	B.1.177.60	1
11	Adults	Tartu	B.1.351	2
11	Adults	Travel-related	B.1.1.317	1
11	Adults	Travel-related	B.1.1.7	70
11	Adults	Travel-related	B.1.351	2
11	Adults	Travel-related	B.1.617.2	1
11	Adults	Travel-related	C.17	2
11	Adults	Travel-related	C.36.3	3
11	Children	Harju	B.1.1.7	8
11	Children	Ida-Viru	B.1.1.7	5
11	Children	Other	B.1.1.7	23
11	Children	Tartu	B.1.1.7	4
11	Children	Tartu	B.1.351	1
11	Children	Travel-related	B.1.1.7	6
11	Children	Travel-related	B.1.637	1
12	Adults	Harju	B.1.1.7	58
12	Adults	Harju	B.1.351	7
12	Adults	Harju	B.1.617.1	1
12	Adults	Ida-Viru	B.1.1.7	33
12	Adults	Ida-Viru	B.1.351	2
12	Adults	Other	B.1.1	1
12	Adults	Other	B.1.1.7	203
12	Adults	Other	C.38	1
12	Adults	Other	Q.4	2
12	Adults	Tartu	B.1.1.7	35
12	Adults	Tartu	B.1.351	1
12	Adults	Tartu	Q.4	1
12	Adults	Travel-related	A.2.5	1
12	Adults	Travel-related	B.1.1.523	1
12	Adults	Travel-related	B.1.1.7	45
12	Adults	Travel-related	C.17	2
12	Adults	Travel-related	C.36	1
12	Adults	Travel-related	C.36.3	4
12	Adults	Travel-related	Q.8	1
12	Children	Harju	B.1.1.7	4
12	Children	Ida-Viru	B.1.1.7	1
12	Children	Other	B.1.1.7	11
12	Children	Tartu	B.1.1.7	8
12	Children	Travel-related	B.1.1.7	6
12	Children	Travel-related	C.36.3	2
12	Children	Travel-related	C.38	1
13	Adults	Harju	B.1.1.317	1
13	Adults	Harju	B.1.1.7	42
13	Adults	Harju	B.1.351	1
13	Adults	Harju	C.36.3	1
13	Adults	Ida-Viru	B.1.1.7	22
13	Adults	Ida-Viru	B.1.351	1
13	Adults	Other	B.1.1.317	1
13	Adults	Other	B.1.1.7	157
13	Adults	Other	C.36.3	1
13	Adults	Other	C.38	2
13	Adults	Other	Q.1	1
13	Adults	Other	Q.4	1
13	Adults	Tartu	B.1.1.7	22
13	Adults	Tartu	B.1.177	1
13	Adults	Travel-related	AT.1	1
13	Adults	Travel-related	AY.95	1
13	Adults	Travel-related	B.1	1
13	Adults	Travel-related	B.1.1.523	1
13	Adults	Travel-related	B.1.1.7	45
13	Adults	Travel-related	C.36.3	1
13	Children	Harju	B.1.1.7	2
13	Children	Ida-Viru	B.1.1.7	2
13	Children	Other	B.1.1.7	13
13	Children	Other	C.38	1
13	Children	Tartu	B.1.1.7	3
13	Children	Travel-related	B.1.1.7	6
14	Adults	Harju	B.1.1.317	1
14	Adults	Harju	B.1.1.7	43
14	Adults	Harju	C.36.3	1
14	Adults	Harju	C.38	3
14	Adults	Ida-Viru	B.1.1.7	29
14	Adults	Other	B.1.1	1
14	Adults	Other	B.1.1.317	1
14	Adults	Other	B.1.1.7	154
14	Adults	Other	C.36.3	1
14	Adults	Other	C.38	1
14	Adults	Other	Q.1	1
14	Adults	Tartu	B.1.1.7	21
14	Adults	Tartu	C.36.3	1
14	Adults	Tartu	C.38	1
14	Adults	Travel-related	AZ.2	1
14	Adults	Travel-related	AY.122	1
14	Adults	Travel-related	B.1.1.7	37
14	Adults	Travel-related	C.36.3	5
14	Children	Harju	B.1.1.7	6
14	Children	Ida-Viru	B.1.1.7	2
14	Children	Other	B.1.1.7	15
14	Children	Tartu	B.1.1.7	5
14	Children	Travel-related	C.36.3	1
14	Children	Travel-related	C.38	2
15	Adults	Harju	AZ.2	1
15	Adults	Harju	B.1.1.7	70
15	Adults	Harju	C.14	1
15	Adults	Harju	C.36.3	1
15	Adults	Harju	C.38	7
15	Adults	Ida-Viru	AT.1	1
15	Adults	Ida-Viru	B.1.1.7	52
15	Adults	Other	AZ.2	1
15	Adults	Other	B.1.1.7	98
15	Adults	Other	C.36.3	1
15	Adults	Tartu	AT.1	1
15	Adults	Tartu	B.1.1.7	25
15	Adults	Travel-related	AY.122	1
15	Adults	Travel-related	B.1.1.318	1
15	Adults	Travel-related	B.1.1.523	2
15	Adults	Travel-related	B.1.1.7	24
15	Children	Harju	B.1.1.523	1
15	Children	Harju	B.1.1.7	17
15	Children	Harju	C.38	2
15	Children	Ida-Viru	B.1.1.7	8
15	Children	Other	B.1.1.7	26
15	Children	Tartu	AT.1	1
15	Children	Tartu	B.1.1	1
15	Children	Tartu	B.1.1.7	2
15	Children	Travel-related	B.1.1.317	1
16	Adults	Harju	AY.122	1
16	Adults	Harju	B.1.1.318	2
16	Adults	Harju	B.1.1.523	1
16	Adults	Harju	B.1.1.7	69
16	Adults	Harju	C.36.3	2
16	Adults	Harju	C.38	3
16	Adults	Ida-Viru	AY.122	1
16	Adults	Ida-Viru	B.1.1.318	3
16	Adults	Ida-Viru	B.1.1.7	45
16	Adults	Other	B.1.1.7	97
16	Adults	Other	C.36.3	2
16	Adults	Other	P.1.16	1
16	Adults	Other	Q.1	2
16	Adults	Tartu	B.1.1	1
16	Adults	Tartu	B.1.1.7	24
16	Adults	Travel-related	AY.122	1
16	Adults	Travel-related	B.1.1.523	2
16	Adults	Travel-related	B.1.1.7	18
16	Children	Harju	B.1.1.7	13
16	Children	Harju	C.36.3	1
16	Children	Ida-Viru	B.1.1.7	5
16	Children	Other	B.1.1.7	11
16	Children	Other	Q.1	1
16	Children	Tartu	AT.1	1
16	Children	Tartu	B.1.1.7	9
16	Children	Travel-related	B.1.1.523	1
16	Children	Travel-related	B.1.1.7	3
17	Adults	Harju	AY.122	18
17	Adults	Harju	B.1.1.7	74
17	Adults	Harju	C.36.3	2
17	Adults	Harju	C.38	1
17	Adults	Ida-Viru	AY.122	2
17	Adults	Ida-Viru	B.1.1.7	35
17	Adults	Other	B.1.1.7	68
17	Adults	Other	C.36.3	2
17	Adults	Tartu	B.1.1.7	14
17	Adults	Travel-related	B.1.1.519	1
17	Adults	Travel-related	B.1.1.7	12
17	Adults	Travel-related	B.1.617.2	1
17	Children	Harju	B.1.1.7	16
17	Children	Harju	C.38	1
17	Children	Ida-Viru	B.1.1.7	3
17	Children	Other	B.1.1.7	11
17	Children	Other	C.36.3	1
17	Children	Tartu	B.1.1.7	4
17	Children	Travel-related	B.1.1.7	1
18	Adults	Harju	AY.122	26
18	Adults	Harju	B.1.1.7	77
18	Adults	Ida-Viru	B.1.1.7	35
18	Adults	Other	AY.122	11
18	Adults	Other	B.1.1.7	63
18	Adults	Tartu	B.1.1.7	12
18	Adults	Tartu	B.1.617.2	1
18	Adults	Tartu	P.1.16	2
18	Adults	Travel-related	AY.122	2
18	Adults	Travel-related	B.1.1.7	10
18	Adults	Travel-related	B.1.617.2	1
18	Adults	Travel-related	P.1.16	1
18	Children	Harju	AY.122	3
18	Children	Harju	B.1.1.7	13
18	Children	Ida-Viru	B.1.1.7	6
18	Children	Other	AY.122	5
18	Children	Other	B.1.1.7	5
19	Adults	Harju	AY.122	39
19	Adults	Harju	B.1.1.7	43
19	Adults	Harju	B.1.617.2	3
19	Adults	Ida-Viru	AT.1	1
19	Adults	Ida-Viru	AY.122	3
19	Adults	Ida-Viru	B.1.1.7	23
19	Adults	Other	AY.122	23
19	Adults	Other	B.1.1.7	36
19	Adults	Tartu	B.1.1.7	7
19	Adults	Tartu	B.1.617.2	1
19	Adults	Tartu	P.1.16	1
19	Adults	Travel-related	AY.122	10
19	Adults	Travel-related	B.1.1.7	4
19	Adults	Travel-related	B.1.617.2	1
19	Children	Harju	AY.122	2
19	Children	Harju	B.1.1.7	7
19	Children	Harju	B.1.617.2	1
19	Children	Ida-Viru	B.1.1.7	2
19	Children	Ida-Viru	B.1.617.2	1
19	Children	Other	AY.122	8
19	Children	Other	B.1.1.7	8
19	Children	Other	B.1.617.2	3
19	Children	Tartu	B.1.1.7	1
19	Children	Tartu	P.1	1
20	Adults	Harju	AY.122	14
20	Adults	Harju	B.1.1.7	27
20	Adults	Harju	B.1.177.60	1
20	Adults	Ida-Viru	AY.122	1
20	Adults	Ida-Viru	B.1.1.7	15
20	Adults	Other	AY.122	15
20	Adults	Other	B.1.1.7	18
20	Adults	Other	B.1.177.60	2
20	Adults	Tartu	B.1.1.7	5
20	Adults	Travel-related	AT.1	1
20	Adults	Travel-related	AY.122	13
20	Adults	Travel-related	AY.16	2
20	Adults	Travel-related	B.1.1.7	7
20	Adults	Travel-related	B.1.617.2	2
20	Children	Harju	AY.122	2
20	Children	Harju	B.1.1.7	2
20	Children	Ida-Viru	AY.122	1
20	Children	Ida-Viru	B.1.1.7	1
20	Children	Other	AY.122	2
20	Children	Other	B.1	1
20	Children	Other	B.1.1.7	4
20	Children	Tartu	B.1.1.7	2
21	Adults	Harju	AY.122	15
21	Adults	Harju	AY.4	1
21	Adults	Harju	B.1.1.7	20
21	Adults	Ida-Viru	AY.122	2
21	Adults	Ida-Viru	B.1.1.7	3
21	Adults	Other	AY.122	7
21	Adults	Other	B.1.1.7	7
21	Adults	Other	B.1.617.2	1
21	Adults	Tartu	AY.122	1
21	Adults	Tartu	B.1.1.7	1
21	Adults	Travel-related	AT.1	2
21	Adults	Travel-related	AY.122	32
21	Adults	Travel-related	AY.126	1
21	Adults	Travel-related	B.1.1.7	4
21	Adults	Travel-related	B.1.617.2	2
21	Children	Harju	AY.122	2
21	Children	Harju	B.1.1.7	2
21	Children	Other	AY.122	1
21	Children	Other	AY.4	1
21	Children	Other	B.1.1.7	1
21	Children	Other	B.1.617.2	1
21	Children	Tartu	B.1.1.7	1
21	Children	Travel-related	AY.122	2
22	Adults	Harju	AY.122	47
22	Adults	Harju	AY.4	2
22	Adults	Harju	B.1.1.7	1
22	Adults	Harju	B.1.617.2	1
22	Adults	Ida-Viru	AY.116	1
22	Adults	Ida-Viru	AY.122	10
22	Adults	Ida-Viru	B.1.1.7	2
22	Adults	Ida-Viru	B.1.617.2	1
22	Adults	Other	AY.122	10
22	Adults	Other	B.1.1.7	3
22	Adults	Other	B.1.617.2	3
22	Adults	Tartu	AY.122	4
22	Adults	Tartu	B.1.617.2	1
22	Adults	Travel-related	AT.1	1
22	Adults	Travel-related	AY.122	18
22	Adults	Travel-related	AY.4	4
22	Adults	Travel-related	AY.43	1
22	Adults	Travel-related	AY.5	1
22	Adults	Travel-related	AY.9.2	1
22	Adults	Travel-related	B.1.1.7	3
22	Adults	Travel-related	B.1.617.2	4
22	Children	Harju	AY.122	5
22	Children	Harju	B.1.1.7	1
22	Children	Ida-Viru	AY.122	2
22	Children	Ida-Viru	B.1.617.2	1
22	Children	Other	AY.122	1
22	Children	Tartu	B.1.617.2	1
22	Children	Travel-related	AY.122	3
23	Adults	Harju	AY.100	2
23	Adults	Harju	AY.122	60
23	Adults	Harju	AY.23	1
23	Adults	Harju	AY.4	4
23	Adults	Harju	AY.43	1
23	Adults	Harju	B.1.1.7	4
23	Adults	Ida-Viru	AY.122	14
23	Adults	Ida-Viru	AY.60	1
23	Adults	Other	AY.100	1
23	Adults	Other	AY.122	23
23	Adults	Other	AY.125	1
23	Adults	Other	B.1.1.7	7
23	Adults	Other	B.1.617.2	4
23	Adults	Tartu	AY.100	1
23	Adults	Tartu	AY.122	3
23	Adults	Tartu	AY.4	2
23	Adults	Tartu	B.1.1.7	5
23	Adults	Tartu	B.1.617.2	3
23	Adults	Travel-related	AY.100	1
23	Adults	Travel-related	AY.122	17
23	Adults	Travel-related	AY.125	2
23	Adults	Travel-related	AY.4	2
23	Adults	Travel-related	AY.42	2
23	Adults	Travel-related	AY.43	4
23	Adults	Travel-related	AY.5	1
23	Adults	Travel-related	AY.68	1
23	Adults	Travel-related	AY.9.2	2
23	Adults	Travel-related	B.1.1.7	1
23	Adults	Travel-related	B.1.617.2	4
23	Children	Harju	AY.100	1
23	Children	Harju	AY.122	6
23	Children	Harju	AY.4	1
23	Children	Harju	AY.7.1	1
23	Children	Ida-Viru	AY.122	1
23	Children	Other	AY.100	1
23	Children	Other	AY.122	8
23	Children	Other	AY.4	4
23	Children	Other	AY.43	1
23	Children	Other	B.1.1.7	2
23	Children	Travel-related	AY.122	1
23	Children	Travel-related	B.1.617.2	1
24	Adults	Harju	AY.100	26
24	Adults	Harju	AY.122	50
24	Adults	Harju	AY.122.2	3
24	Adults	Harju	AY.126	1
24	Adults	Harju	AY.23	1
24	Adults	Harju	AY.4	4
24	Adults	Harju	AY.43	1
24	Adults	Harju	AY.53	1
24	Adults	Harju	AY.54	1
24	Adults	Harju	AY.98.1	1
24	Adults	Harju	B.1.1.7	2
24	Adults	Harju	B.1.617.2	2
24	Adults	Ida-Viru	AY.122	6
24	Adults	Ida-Viru	AY.23	1
24	Adults	Ida-Viru	AY.43	1
24	Adults	Other	AY.100	9
24	Adults	Other	AY.122	36
24	Adults	Other	AY.4	2
24	Adults	Other	AY.54	1
24	Adults	Other	AY.7.1	1
24	Adults	Other	B.1.617.2	1
24	Adults	Tartu	AY.100	1
24	Adults	Tartu	AY.122	6
24	Adults	Tartu	B.1.1.7	4
24	Adults	Tartu	B.1.617.2	2
24	Adults	Travel-related	AY.100	3
24	Adults	Travel-related	AY.103	1
24	Adults	Travel-related	AY.122	24
24	Adults	Travel-related	AY.125	1
24	Adults	Travel-related	AY.4.4	3
24	Adults	Travel-related	AY.43	3
24	Adults	Travel-related	AY.5	2
24	Adults	Travel-related	AY.53	1
24	Adults	Travel-related	AY.6	1
24	Adults	Travel-related	AY.60	1
24	Adults	Travel-related	AY.98.1	2
24	Adults	Travel-related	B.1.1.7	1
24	Adults	Travel-related	B.1.617.2	4
24	Adults	Travel-related	B.1.621	1
24	Children	Harju	AY.100	1
24	Children	Harju	AY.122	9
24	Children	Harju	AY.122.2	1
24	Children	Harju	AY.4	3
24	Children	Harju	AY.54	1
24	Children	Ida-Viru	AY.100	1
24	Children	Other	AY.100	1
24	Children	Other	AY.122	5
24	Children	Other	AY.4	5
24	Children	Other	B.1.1.7	1
24	Children	Travel-related	AY.122	3
24	Children	Travel-related	AY.125	1
24	Children	Travel-related	AY.4.4	1
24	Children	Travel-related	AY.43	1
24	Children	Travel-related	AY.68	1
25	Adults	Harju	AY.100	24
25	Adults	Harju	AY.122	68
25	Adults	Harju	AY.122.2	2
25	Adults	Harju	AY.124	2
25	Adults	Harju	AY.125	2
25	Adults	Harju	AY.4	2
25	Adults	Harju	AY.42	4
25	Adults	Harju	AY.43	6
25	Adults	Harju	AY.5	4
25	Adults	Harju	AY.7.1	2
25	Adults	Harju	AY.98.1	2
25	Adults	Harju	B.1.1.7	4
25	Adults	Harju	B.1.617.2	6
25	Adults	Ida-Viru	AY.100	2
25	Adults	Ida-Viru	AY.122	10
25	Adults	Ida-Viru	AY.23	1
25	Adults	Ida-Viru	AY.43	1
25	Adults	Other	AY.100	30
25	Adults	Other	AY.122	27
25	Adults	Other	AY.122.2	4
25	Adults	Other	AY.124	1
25	Adults	Other	AY.4	5
25	Adults	Other	AY.4.4	1
25	Adults	Other	AY.43	4
25	Adults	Other	AY.54	1
25	Adults	Other	AY.98.1	1
25	Adults	Other	B.1.1.7	1
25	Adults	Other	B.1.617.2	3
25	Adults	Tartu	AY.100	16
25	Adults	Tartu	AY.122	16
25	Adults	Tartu	AY.122.2	5
25	Adults	Tartu	AY.4	1
25	Adults	Tartu	AY.43	5
25	Adults	Tartu	AY.54	1
25	Adults	Tartu	AY.9.2	3
25	Adults	Tartu	B.1.1.7	3
25	Adults	Tartu	B.1.617.2	1
25	Adults	Travel-related	AY.100	7
25	Adults	Travel-related	AY.122	27
25	Adults	Travel-related	AY.125	2
25	Adults	Travel-related	AY.128	4
25	Adults	Travel-related	AY.4	4
25	Adults	Travel-related	AY.4.4	2
25	Adults	Travel-related	AY.4.6	1
25	Adults	Travel-related	AY.43	7
25	Adults	Travel-related	AY.46.5	1
25	Adults	Travel-related	AY.53	1
25	Adults	Travel-related	AY.55	1
25	Adults	Travel-related	AY.6	1
25	Adults	Travel-related	AY.70	3
25	Adults	Travel-related	AY.9.2	3
25	Adults	Travel-related	AY.98.1	1
25	Adults	Travel-related	B.1.617.2	3
25	Children	Harju	AY.100	3
25	Children	Harju	AY.122	6
25	Children	Harju	AY.122.2	1
25	Children	Harju	AY.4	3
25	Children	Harju	AY.43	2
25	Children	Other	AY.100	1
25	Children	Tartu	AY.100	1
25	Children	Tartu	B.1.1.7	1
25	Children	Travel-related	AY.122	4
25	Children	Travel-related	AY.125	1
25	Children	Travel-related	AY.4.4	2
25	Children	Travel-related	B.1.617.2	1
26	Adults	Harju	AY.100	25
26	Adults	Harju	AY.122	110
26	Adults	Harju	AY.122.2	7
26	Adults	Harju	AY.124	3
26	Adults	Harju	AY.125	1
26	Adults	Harju	AY.129	3
26	Adults	Harju	AY.4	5
26	Adults	Harju	AY.43	4
26	Adults	Harju	AY.46.5	1
26	Adults	Harju	AY.5	3
26	Adults	Harju	AY.7.1	3
26	Adults	Harju	AY.78	1
26	Adults	Harju	AY.9.2	1
26	Adults	Harju	AY.98.1	2
26	Adults	Harju	B.1.617.2	7
26	Adults	Ida-Viru	AY.122	14
26	Adults	Other	AY.100	41
26	Adults	Other	AY.122	54
26	Adults	Other	AY.122.2	3
26	Adults	Other	AY.124	1
26	Adults	Other	AY.4	3
26	Adults	Other	AY.43	5
26	Adults	Other	AY.46.5	3
26	Adults	Other	B.1.1.7	3
26	Adults	Other	B.1.617.2	4
26	Adults	Tartu	AY.100	16
26	Adults	Tartu	AY.122	26
26	Adults	Tartu	AY.122.2	15
26	Adults	Tartu	AY.33	1
26	Adults	Tartu	AY.43	8
26	Adults	Tartu	AY.54	1
26	Adults	Tartu	AY.9.2	3
26	Adults	Tartu	B.1.617.2	1
26	Adults	Travel-related	AY.100	6
26	Adults	Travel-related	AY.122	25
26	Adults	Travel-related	AY.122.2	3
26	Adults	Travel-related	AY.124	1
26	Adults	Travel-related	AY.125	1
26	Adults	Travel-related	AY.128	2
26	Adults	Travel-related	AY.129	1
26	Adults	Travel-related	AY.4	2
26	Adults	Travel-related	AY.4.5	1
26	Adults	Travel-related	AY.4.7	1
26	Adults	Travel-related	AY.43	8
26	Adults	Travel-related	AY.70	1
26	Adults	Travel-related	AY.78	1
26	Adults	Travel-related	AY.95	1
26	Adults	Travel-related	B.1.1.7	1
26	Adults	Travel-related	B.1.617.2	7
26	Children	Harju	AY.100	11
26	Children	Harju	AY.122	9
26	Children	Harju	AY.122.2	2
26	Children	Harju	AY.129	1
26	Children	Harju	AY.43	1
26	Children	Harju	AY.5	1
26	Children	Harju	AY.70	6
26	Children	Ida-Viru	AY.122	4
26	Children	Other	AY.100	6
26	Children	Other	AY.122	3
26	Children	Tartu	AY.122	7
26	Children	Travel-related	AY.100	1
26	Children	Travel-related	AY.122	4
26	Children	Travel-related	AY.4	3
26	Children	Travel-related	AY.43	3
26	Children	Travel-related	AY.70	1
27	Adults	Harju	AY.100	29
27	Adults	Harju	AY.122	114
27	Adults	Harju	AY.122.2	15
27	Adults	Harju	AY.124	1
27	Adults	Harju	AY.4	1
27	Adults	Harju	AY.4.4	1
27	Adults	Harju	AY.4.5	2
27	Adults	Harju	AY.42	1
27	Adults	Harju	AY.43	5
27	Adults	Harju	AY.5	1
27	Adults	Harju	AY.60	1
27	Adults	Harju	AY.9.2	6
27	Adults	Harju	B.1.617.2	8
27	Adults	Harju	P.1	2
27	Adults	Ida-Viru	AY.122	4
27	Adults	Ida-Viru	AY.122.2	2
27	Adults	Ida-Viru	AY.124	1
27	Adults	Ida-Viru	AY.5	1
27	Adults	Ida-Viru	AY.9.2	1
27	Adults	Other	AY.100	40
27	Adults	Other	AY.122	70
27	Adults	Other	AY.122.2	8
27	Adults	Other	AY.124	1
27	Adults	Other	AY.33	1
27	Adults	Other	AY.4	3
27	Adults	Other	AY.4.5	3
27	Adults	Other	AY.42	1
27	Adults	Other	AY.43	6
27	Adults	Other	AY.46.5	1
27	Adults	Other	AY.5	2
27	Adults	Other	AY.9.2	4
27	Adults	Other	B.1.617.2	4
27	Adults	Tartu	AY.100	13
27	Adults	Tartu	AY.121	1
27	Adults	Tartu	AY.122	28
27	Adults	Tartu	AY.122.2	25
27	Adults	Tartu	AY.124	1
27	Adults	Tartu	AY.4	2
27	Adults	Tartu	AY.4.4	1
27	Adults	Tartu	AY.4.5	1
27	Adults	Tartu	AY.43	6
27	Adults	Tartu	AY.9.2	6
27	Adults	Tartu	B.1.617.2	3
27	Adults	Travel-related	AY.100	3
27	Adults	Travel-related	AY.121	2
27	Adults	Travel-related	AY.122	21
27	Adults	Travel-related	AY.122.2	6
27	Adults	Travel-related	AY.126	2
27	Adults	Travel-related	AY.128	1
27	Adults	Travel-related	AY.33	3
27	Adults	Travel-related	AY.36	1
27	Adults	Travel-related	AY.4	2
27	Adults	Travel-related	AY.4.5	2
27	Adults	Travel-related	AY.4.6	1
27	Adults	Travel-related	AY.4.7	1
27	Adults	Travel-related	AY.42	2
27	Adults	Travel-related	AY.43	3
27	Adults	Travel-related	AY.6	1
27	Adults	Travel-related	AY.70	1
27	Adults	Travel-related	AY.78	1
27	Adults	Travel-related	AY.9.2	1
27	Adults	Travel-related	B.1.617.2	7
27	Children	Harju	AY.100	3
27	Children	Harju	AY.122	4
27	Children	Harju	AY.122.2	3
27	Children	Harju	AY.5	1
27	Children	Harju	AY.9.2	2
27	Children	Ida-Viru	AY.122	4
27	Children	Other	AY.100	1
27	Children	Other	AY.122	5
27	Children	Other	AY.122.2	3
27	Children	Tartu	AY.122.2	1
27	Children	Tartu	AY.43	1
27	Children	Tartu	B.1.617.2	1
27	Children	Travel-related	AY.103	1
27	Children	Travel-related	AY.122	4
27	Children	Travel-related	AY.42	2
27	Children	Travel-related	B.1.617.2	1
28	Adults	Harju	AY.100	16
28	Adults	Harju	AY.120	1
28	Adults	Harju	AY.121	2
28	Adults	Harju	AY.122	96
28	Adults	Harju	AY.122.2	15
28	Adults	Harju	AY.25.1	1
28	Adults	Harju	AY.3	1
28	Adults	Harju	AY.4	1
28	Adults	Harju	AY.4.2	2
28	Adults	Harju	AY.43	3
28	Adults	Harju	AY.5	3
28	Adults	Harju	AY.7.1	1
28	Adults	Harju	AY.9.2	6
28	Adults	Harju	AY.98.1	1
28	Adults	Harju	B.1.617.2	10
28	Adults	Ida-Viru	AY.122	4
28	Adults	Ida-Viru	AY.122.2	1
28	Adults	Ida-Viru	AY.4.5	1
28	Adults	Ida-Viru	AY.43	1
28	Adults	Ida-Viru	AY.5	1
28	Adults	Ida-Viru	AY.9.2	1
28	Adults	Ida-Viru	B.1.617.2	1
28	Adults	Other	AY.100	21
28	Adults	Other	AY.103	2
28	Adults	Other	AY.121	2
28	Adults	Other	AY.122	66
28	Adults	Other	AY.122.2	17
28	Adults	Other	AY.124	1
28	Adults	Other	AY.25.1	1
28	Adults	Other	AY.33	3
28	Adults	Other	AY.4	1
28	Adults	Other	AY.4.5	4
28	Adults	Other	AY.42	3
28	Adults	Other	AY.43	2
28	Adults	Other	AY.5	2
28	Adults	Other	AY.9.2	13
28	Adults	Other	B.1.617.2	4
28	Adults	Tartu	AY.100	7
28	Adults	Tartu	AY.122	17
28	Adults	Tartu	AY.122.2	23
28	Adults	Tartu	AY.124	1
28	Adults	Tartu	AY.125	2
28	Adults	Tartu	AY.4	5
28	Adults	Tartu	AY.4.5	1
28	Adults	Tartu	AY.43	5
28	Adults	Tartu	AY.9.2	8
28	Adults	Tartu	B.1.617.2	1
28	Adults	Travel-related	AY.100	3
28	Adults	Travel-related	AY.120.2.1	1
28	Adults	Travel-related	AY.121	2
28	Adults	Travel-related	AY.122	34
28	Adults	Travel-related	AY.122.2	9
28	Adults	Travel-related	AY.125	1
28	Adults	Travel-related	AY.126	1
28	Adults	Travel-related	AY.128	2
28	Adults	Travel-related	AY.25.1	1
28	Adults	Travel-related	AY.3	2
28	Adults	Travel-related	AY.33	2
28	Adults	Travel-related	AY.4	3
28	Adults	Travel-related	AY.4.5	2
28	Adults	Travel-related	AY.4.7	1
28	Adults	Travel-related	AY.43	4
28	Adults	Travel-related	AY.46	1
28	Adults	Travel-related	AY.5	1
28	Adults	Travel-related	AY.70	1
28	Adults	Travel-related	B.1.617.2	5
28	Children	Harju	AY.100	2
28	Children	Harju	AY.122	10
28	Children	Harju	AY.122.2	4
28	Children	Harju	AY.43	1
28	Children	Harju	AY.9.2	1
28	Children	Ida-Viru	AY.122	3
28	Children	Other	AY.100	1
28	Children	Other	AY.122	12
28	Children	Other	AY.122.2	3
28	Children	Other	AY.4.5	1
28	Children	Other	AY.9.2	3
28	Children	Other	B.1.617.2	2
28	Children	Tartu	AY.100	1
28	Children	Tartu	AY.122	1
28	Children	Tartu	AY.122.2	1
28	Children	Tartu	AY.43	1
28	Children	Tartu	AY.9.2	1
28	Children	Travel-related	AY.121	1
28	Children	Travel-related	AY.122	3
28	Children	Travel-related	AY.3	1
28	Children	Travel-related	AY.4.7	1
28	Children	Travel-related	AY.43	3
28	Children	Travel-related	B.1.617.2	1
29	Adults	Harju	AY.100	9
29	Adults	Harju	AY.121	1
29	Adults	Harju	AY.122	48
29	Adults	Harju	AY.122.2	9
29	Adults	Harju	AY.125	1
29	Adults	Harju	AY.128	1
29	Adults	Harju	AY.3	2
29	Adults	Harju	AY.35	1
29	Adults	Harju	AY.4	4
29	Adults	Harju	AY.4.5	3
29	Adults	Harju	AY.43	5
29	Adults	Harju	AY.5	5
29	Adults	Harju	AY.9.2	2
29	Adults	Harju	B.1.617.2	2
29	Adults	Ida-Viru	AY.100	1
29	Adults	Ida-Viru	AY.122	5
29	Adults	Ida-Viru	AY.122.2	1
29	Adults	Ida-Viru	AY.43	2
29	Adults	Ida-Viru	AY.5	1
29	Adults	Other	AY.100	26
29	Adults	Other	AY.121	2
29	Adults	Other	AY.122	36
29	Adults	Other	AY.122.2	11
29	Adults	Other	AY.128	2
29	Adults	Other	AY.33	8
29	Adults	Other	AY.4	2
29	Adults	Other	AY.4.2	1
29	Adults	Other	AY.4.5	3
29	Adults	Other	AY.43	3
29	Adults	Other	AY.9.2	8
29	Adults	Other	B.1.617.2	1
29	Adults	Tartu	AY.100	8
29	Adults	Tartu	AY.121	1
29	Adults	Tartu	AY.122	16
29	Adults	Tartu	AY.122.2	5
29	Adults	Tartu	AY.4	2
29	Adults	Tartu	AY.43	2
29	Adults	Tartu	AY.9.2	5
29	Adults	Travel-related	AY.100	3
29	Adults	Travel-related	AY.121	5
29	Adults	Travel-related	AY.122	30
29	Adults	Travel-related	AY.122.2	4
29	Adults	Travel-related	AY.126	3
29	Adults	Travel-related	AY.129	1
29	Adults	Travel-related	AY.25	1
29	Adults	Travel-related	AY.3	1
29	Adults	Travel-related	AY.33	2
29	Adults	Travel-related	AY.34	2
29	Adults	Travel-related	AY.4	3
29	Adults	Travel-related	AY.4.4	3
29	Adults	Travel-related	AY.4.5	2
29	Adults	Travel-related	AY.43	3
29	Adults	Travel-related	AY.46	1
29	Adults	Travel-related	AY.5	3
29	Adults	Travel-related	AY.7.1	2
29	Adults	Travel-related	AY.9.2	3
29	Adults	Travel-related	B.1.617.2	9
29	Children	Harju	AY.100	3
29	Children	Harju	AY.122	7
29	Children	Harju	AY.122.2	1
29	Children	Harju	AY.128	1
29	Children	Harju	AY.4	1
29	Children	Harju	AY.43	2
29	Children	Ida-Viru	AY.122	4
29	Children	Other	AY.100	7
29	Children	Other	AY.122	7
29	Children	Other	AY.33	1
29	Children	Other	AY.9.2	1
29	Children	Tartu	AY.100	1
29	Children	Tartu	AY.122	3
29	Children	Tartu	AY.4.5	1
29	Children	Tartu	AY.9.2	1
29	Children	Travel-related	AY.122	2
29	Children	Travel-related	AY.4	1
29	Children	Travel-related	AY.4.4	1
29	Children	Travel-related	AY.7.1	1
29	Children	Travel-related	B.1.617.2	1
30	Adults	Harju	AY.100	10
30	Adults	Harju	AY.122	33
30	Adults	Harju	AY.122.2	4
30	Adults	Harju	AY.126	1
30	Adults	Harju	AY.127	1
30	Adults	Harju	AY.128	7
30	Adults	Harju	AY.3	1
30	Adults	Harju	AY.33	1
30	Adults	Harju	AY.4	3
30	Adults	Harju	AY.4.5	3
30	Adults	Harju	AY.43	7
30	Adults	Harju	AY.46	1
30	Adults	Harju	AY.5	3
30	Adults	Harju	AY.68	1
30	Adults	Harju	AY.7.1	1
30	Adults	Harju	AY.9.2	7
30	Adults	Harju	B.1.617.2	5
30	Adults	Ida-Viru	AY.100	1
30	Adults	Ida-Viru	AY.122	6
30	Adults	Ida-Viru	AY.122.2	1
30	Adults	Ida-Viru	B.1.617.2	1
30	Adults	Other	AY.100	20
30	Adults	Other	AY.122	30
30	Adults	Other	AY.122.2	11
30	Adults	Other	AY.3	1
30	Adults	Other	AY.33	5
30	Adults	Other	AY.4	2
30	Adults	Other	AY.4.5	2
30	Adults	Other	AY.43	4
30	Adults	Other	AY.5	1
30	Adults	Other	AY.9.2	4
30	Adults	Other	B.1.617.2	2
30	Adults	Tartu	AY.100	5
30	Adults	Tartu	AY.122	14
30	Adults	Tartu	AY.122.2	21
30	Adults	Tartu	AY.33	1
30	Adults	Tartu	AY.4	1
30	Adults	Tartu	AY.43	1
30	Adults	Tartu	AY.9.2	1
30	Adults	Travel-related	AY.100	2
30	Adults	Travel-related	AY.121	4
30	Adults	Travel-related	AY.122	37
30	Adults	Travel-related	AY.122.2	8
30	Adults	Travel-related	AY.126	1
30	Adults	Travel-related	AY.128	4
30	Adults	Travel-related	AY.3	1
30	Adults	Travel-related	AY.33	3
30	Adults	Travel-related	AY.4	3
30	Adults	Travel-related	AY.4.2	1
30	Adults	Travel-related	AY.4.5	1
30	Adults	Travel-related	AY.43	6
30	Adults	Travel-related	AY.46	1
30	Adults	Travel-related	AY.46.6	1
30	Adults	Travel-related	AY.6	1
30	Adults	Travel-related	AY.7.2	1
30	Adults	Travel-related	AY.9.2	4
30	Adults	Travel-related	AY.98	1
30	Adults	Travel-related	AY.98.1	4
30	Adults	Travel-related	B.1.617.2	7
30	Children	Harju	AY.100	2
30	Children	Harju	AY.122	6
30	Children	Harju	AY.122.2	1
30	Children	Harju	AY.128	1
30	Children	Harju	AY.3	1
30	Children	Harju	AY.4.2	1
30	Children	Harju	AY.43	1
30	Children	Harju	AY.5	1
30	Children	Harju	AY.9.2	2
30	Children	Ida-Viru	AY.122	1
30	Children	Ida-Viru	AY.122.2	1
30	Children	Other	AY.100	6
30	Children	Other	AY.122	4
30	Children	Other	AY.122.2	3
30	Children	Other	AY.33	1
30	Children	Other	AY.4	1
30	Children	Other	AY.9.2	4
30	Children	Tartu	AY.100	1
30	Children	Tartu	AY.122.2	1
30	Children	Travel-related	AY.121	1
30	Children	Travel-related	AY.122	5
30	Children	Travel-related	AY.128	1
30	Children	Travel-related	AY.4	1
30	Children	Travel-related	AY.98.1	2
30	Children	Travel-related	B.1.617.2	2
31	Adults	Harju	AY.100	10
31	Adults	Harju	AY.122	40
31	Adults	Harju	AY.122.2	7
31	Adults	Harju	AY.128	3
31	Adults	Harju	AY.3	1
31	Adults	Harju	AY.33	1
31	Adults	Harju	AY.4	3
31	Adults	Harju	AY.4.5	4
31	Adults	Harju	AY.43	8
31	Adults	Harju	AY.46	1
31	Adults	Harju	AY.68	1
31	Adults	Harju	AY.9.2	1
31	Adults	Harju	B.1.617.2	1
31	Adults	Ida-Viru	AY.122	4
31	Adults	Ida-Viru	AY.122.2	1
31	Adults	Ida-Viru	AY.128	1
31	Adults	Ida-Viru	AY.29	1
31	Adults	Ida-Viru	B.1.617.2	1
31	Adults	Other	AY.100	27
31	Adults	Other	AY.122	37
31	Adults	Other	AY.122.2	11
31	Adults	Other	AY.33	7
31	Adults	Other	AY.4	1
31	Adults	Other	AY.4.5	3
31	Adults	Other	AY.43	3
31	Adults	Other	AY.9.2	12
31	Adults	Other	B.1.617.2	1
31	Adults	Tartu	AY.100	9
31	Adults	Tartu	AY.122	5
31	Adults	Tartu	AY.122.2	5
31	Adults	Tartu	AY.4	1
31	Adults	Tartu	AY.4.5	2
31	Adults	Tartu	AY.43	1
31	Adults	Tartu	AY.68	1
31	Adults	Travel-related	AY.100	4
31	Adults	Travel-related	AY.121	2
31	Adults	Travel-related	AY.122	32
31	Adults	Travel-related	AY.122.2	7
31	Adults	Travel-related	AY.125	1
31	Adults	Travel-related	AY.127	1
31	Adults	Travel-related	AY.128	3
31	Adults	Travel-related	AY.3	1
31	Adults	Travel-related	AY.33	1
31	Adults	Travel-related	AY.4	1
31	Adults	Travel-related	AY.4.2.3	1
31	Adults	Travel-related	AY.4.4	1
31	Adults	Travel-related	AY.4.5	2
31	Adults	Travel-related	AY.43	5
31	Adults	Travel-related	AY.46.2	1
31	Adults	Travel-related	AY.5	1
31	Adults	Travel-related	AY.68	1
31	Adults	Travel-related	AY.7.2	1
31	Adults	Travel-related	B.1.617.2	6
31	Children	Harju	AY.100	1
31	Children	Harju	AY.122	10
31	Children	Harju	AY.122.2	2
31	Children	Harju	AY.128	1
31	Children	Harju	AY.4	1
31	Children	Harju	AY.4.5	1
31	Children	Harju	AY.43	1
31	Children	Harju	AY.9.2	2
31	Children	Harju	B.1.617.2	1
31	Children	Ida-Viru	AY.122	1
31	Children	Other	AY.100	5
31	Children	Other	AY.122	2
31	Children	Other	AY.33	1
31	Children	Other	AY.9.2	4
31	Children	Tartu	AY.100	1
31	Children	Tartu	AY.122.2	1
31	Children	Tartu	AY.124	1
31	Children	Tartu	AY.43	1
31	Children	Travel-related	AY.122	1
31	Children	Travel-related	AY.4.6	1
31	Children	Travel-related	AY.43	1
31	Children	Travel-related	AY.9.2	1
32	Adults	Harju	AY.100	14
32	Adults	Harju	AY.122	42
32	Adults	Harju	AY.122.2	10
32	Adults	Harju	AY.128	9
32	Adults	Harju	AY.3	1
32	Adults	Harju	AY.4.5	3
32	Adults	Harju	AY.43	10
32	Adults	Harju	AY.9.2	3
32	Adults	Harju	B.1.617.2	3
32	Adults	Ida-Viru	AY.122	4
32	Adults	Ida-Viru	B.1.617.2	1
32	Adults	Other	AY.100	21
32	Adults	Other	AY.121	1
32	Adults	Other	AY.122	26
32	Adults	Other	AY.122.2	12
32	Adults	Other	AY.33	8
32	Adults	Other	AY.4	1
32	Adults	Other	AY.4.5	2
32	Adults	Other	AY.43	3
32	Adults	Other	AY.9.2	12
32	Adults	Other	B.1.617.2	1
32	Adults	Tartu	AY.100	5
32	Adults	Tartu	AY.122	16
32	Adults	Tartu	AY.122.2	3
32	Adults	Tartu	AY.33	2
32	Adults	Tartu	AY.4.5	2
32	Adults	Tartu	AY.43	2
32	Adults	Travel-related	AY.100	9
32	Adults	Travel-related	AY.121	2
32	Adults	Travel-related	AY.122	27
32	Adults	Travel-related	AY.122.2	2
32	Adults	Travel-related	AY.126	1
32	Adults	Travel-related	AY.128	2
32	Adults	Travel-related	AY.33	1
32	Adults	Travel-related	AY.36	1
32	Adults	Travel-related	AY.4.5	2
32	Adults	Travel-related	AY.43	7
32	Adults	Travel-related	AY.5	2
32	Adults	Travel-related	AY.9.2	1
32	Adults	Travel-related	B.1.617.2	1
32	Children	Harju	AY.100	1
32	Children	Harju	AY.122	14
32	Children	Harju	AY.122.2	3
32	Children	Harju	AY.128	1
32	Children	Harju	AY.4.5	1
32	Children	Harju	AY.43	2
32	Children	Harju	AY.9.2	3
32	Children	Harju	B.1.617.2	2
32	Children	Ida-Viru	AY.122	3
32	Children	Ida-Viru	AY.4.5	1
32	Children	Other	AY.100	3
32	Children	Other	AY.122	10
32	Children	Other	AY.122.2	2
32	Children	Other	AY.33	2
32	Children	Other	AY.9.2	1
32	Children	Tartu	AY.100	1
32	Children	Tartu	AY.122	1
32	Children	Tartu	AY.122.2	1
32	Children	Tartu	AY.33	1
32	Children	Travel-related	AY.100	2
32	Children	Travel-related	AY.122	1
32	Children	Travel-related	AY.43	2
32	Children	Travel-related	B.1.617.2	2
33	Adults	Harju	AY.100	5
33	Adults	Harju	AY.121	1
33	Adults	Harju	AY.122	28
33	Adults	Harju	AY.122.2	13
33	Adults	Harju	AY.128	15
33	Adults	Harju	AY.3	1
33	Adults	Harju	AY.4	2
33	Adults	Harju	AY.4.5	8
33	Adults	Harju	AY.43	10
33	Adults	Harju	AY.46	1
33	Adults	Harju	AY.9.2	2
33	Adults	Harju	B.1.617.2	4
33	Adults	Ida-Viru	AY.122	6
33	Adults	Ida-Viru	AY.29	1
33	Adults	Ida-Viru	AY.4.5	1
33	Adults	Ida-Viru	B.1.617.2	1
33	Adults	Other	AY.100	16
33	Adults	Other	AY.121	1
33	Adults	Other	AY.122	46
33	Adults	Other	AY.122.2	17
33	Adults	Other	AY.126	1
33	Adults	Other	AY.128	1
33	Adults	Other	AY.33	6
33	Adults	Other	AY.4	1
33	Adults	Other	AY.4.5	4
33	Adults	Other	AY.43	10
33	Adults	Other	AY.9.2	9
33	Adults	Other	B.1.617.2	3
33	Adults	Tartu	AY.100	8
33	Adults	Tartu	AY.122	9
33	Adults	Tartu	AY.122.2	1
33	Adults	Tartu	AY.4	1
33	Adults	Tartu	AY.43	3
33	Adults	Travel-related	AY.100	8
33	Adults	Travel-related	AY.121	1
33	Adults	Travel-related	AY.122	19
33	Adults	Travel-related	AY.122.2	3
33	Adults	Travel-related	AY.126	1
33	Adults	Travel-related	AY.3	1
33	Adults	Travel-related	AY.3.1	1
33	Adults	Travel-related	AY.33	1
33	Adults	Travel-related	AY.4	2
33	Adults	Travel-related	AY.4.2	2
33	Adults	Travel-related	AY.43	5
33	Adults	Travel-related	B.1.617.2	3
33	Children	Harju	AY.122	10
33	Children	Harju	AY.122.2	3
33	Children	Harju	AY.3	2
33	Children	Harju	AY.4.5	2
33	Children	Harju	AY.43	1
33	Children	Harju	AY.68	2
33	Children	Harju	B.1.617.2	1
33	Children	Ida-Viru	AY.122	4
33	Children	Ida-Viru	AY.122.2	1
33	Children	Other	AY.100	4
33	Children	Other	AY.122	6
33	Children	Other	AY.33	1
33	Children	Tartu	AY.100	1
33	Children	Tartu	AY.122	3
33	Children	Travel-related	AY.100	1
33	Children	Travel-related	AY.4.5	1
33	Children	Travel-related	AY.43	1
33	Children	Travel-related	AY.98.1	1
34	Adults	Harju	AY.100	5
34	Adults	Harju	AY.120	2
34	Adults	Harju	AY.122	31
34	Adults	Harju	AY.122.2	9
34	Adults	Harju	AY.128	10
34	Adults	Harju	AY.3	2
34	Adults	Harju	AY.4	6
34	Adults	Harju	AY.4.5	9
34	Adults	Harju	AY.43	8
34	Adults	Harju	AY.6	1
34	Adults	Harju	AY.68	1
34	Adults	Harju	AY.9.2	2
34	Adults	Harju	B.1.617.2	8
34	Adults	Ida-Viru	AY.122	5
34	Adults	Ida-Viru	AY.9.2	2
34	Adults	Ida-Viru	B.1.617.2	1
34	Adults	Other	AY.100	20
34	Adults	Other	AY.121	2
34	Adults	Other	AY.122	37
34	Adults	Other	AY.122.2	10
34	Adults	Other	AY.126	3
34	Adults	Other	AY.128	2
34	Adults	Other	AY.33	7
34	Adults	Other	AY.4.2	2
34	Adults	Other	AY.4.5	4
34	Adults	Other	AY.43	8
34	Adults	Other	AY.9.2	13
34	Adults	Other	B.1.617.2	3
34	Adults	Tartu	AY.100	3
34	Adults	Tartu	AY.122	11
34	Adults	Tartu	AY.122.2	4
34	Adults	Tartu	AY.128	3
34	Adults	Tartu	AY.25.1	1
34	Adults	Tartu	AY.33	1
34	Adults	Tartu	AY.4.5	5
34	Adults	Tartu	AY.43	1
34	Adults	Tartu	AY.9.2	4
34	Adults	Travel-related	AY.100	2
34	Adults	Travel-related	AY.121	2
34	Adults	Travel-related	AY.122	28
34	Adults	Travel-related	AY.126	2
34	Adults	Travel-related	AY.128	1
34	Adults	Travel-related	AY.3	1
34	Adults	Travel-related	AY.33	1
34	Adults	Travel-related	AY.4	7
34	Adults	Travel-related	AY.4.2.2	1
34	Adults	Travel-related	AY.4.5	6
34	Adults	Travel-related	AY.43	1
34	Adults	Travel-related	AY.43.8	2
34	Adults	Travel-related	AY.46.6	1
34	Adults	Travel-related	AY.9.2	2
34	Adults	Travel-related	AY.98.1	1
34	Adults	Travel-related	B.1.617.2	3
34	Children	Harju	AY.100	1
34	Children	Harju	AY.122	6
34	Children	Harju	AY.122.2	2
34	Children	Harju	AY.128	4
34	Children	Harju	AY.33	1
34	Children	Harju	AY.4	1
34	Children	Harju	AY.43	2
34	Children	Harju	AY.9.2	1
34	Children	Harju	B.1.617.2	1
34	Children	Ida-Viru	AY.122	1
34	Children	Ida-Viru	AY.9.2	1
34	Children	Other	AY.100	3
34	Children	Other	AY.121	1
34	Children	Other	AY.122	7
34	Children	Other	AY.122.2	3
34	Children	Other	AY.4.2	1
34	Children	Other	AY.43	1
34	Children	Other	B.1.617.2	1
34	Children	Tartu	AY.100	1
34	Children	Tartu	AY.122	5
34	Children	Tartu	AY.122.2	2
34	Children	Tartu	AY.4.5	1
34	Children	Travel-related	AY.122	1
35	Adults	Harju	AY.100	6
35	Adults	Harju	AY.121	1
35	Adults	Harju	AY.122	32
35	Adults	Harju	AY.122.2	7
35	Adults	Harju	AY.126	1
35	Adults	Harju	AY.128	11
35	Adults	Harju	AY.3	1
35	Adults	Harju	AY.4	5
35	Adults	Harju	AY.4.5	6
35	Adults	Harju	AY.43	5
35	Adults	Harju	AY.46	2
35	Adults	Harju	AY.68	1
35	Adults	Harju	AY.9.2	2
35	Adults	Harju	AY.98.1	1
35	Adults	Harju	B.1.617.2	8
35	Adults	Ida-Viru	AY.122	9
35	Adults	Ida-Viru	AY.4.5	2
35	Adults	Ida-Viru	AY.43	2
35	Adults	Other	AY.100	18
35	Adults	Other	AY.121	1
35	Adults	Other	AY.122	27
35	Adults	Other	AY.122.2	10
35	Adults	Other	AY.128	1
35	Adults	Other	AY.3	1
35	Adults	Other	AY.33	4
35	Adults	Other	AY.4	1
35	Adults	Other	AY.4.2	1
35	Adults	Other	AY.4.5	8
35	Adults	Other	AY.43	4
35	Adults	Other	AY.46	1
35	Adults	Other	AY.9.2	8
35	Adults	Other	B.1.617.2	3
35	Adults	Tartu	AY.100	7
35	Adults	Tartu	AY.122	13
35	Adults	Tartu	AY.122.2	2
35	Adults	Tartu	AY.126	1
35	Adults	Tartu	AY.4	2
35	Adults	Tartu	AY.4.5	3
35	Adults	Tartu	AY.43	6
35	Adults	Tartu	AY.46	2
35	Adults	Tartu	AY.9.2	5
35	Adults	Travel-related	AY.100	3
35	Adults	Travel-related	AY.121	1
35	Adults	Travel-related	AY.122	28
35	Adults	Travel-related	AY.122.2	2
35	Adults	Travel-related	AY.127	1
35	Adults	Travel-related	AY.33	1
35	Adults	Travel-related	AY.4	1
35	Adults	Travel-related	AY.4.5	5
35	Adults	Travel-related	AY.43	4
35	Adults	Travel-related	AY.46	3
35	Adults	Travel-related	AY.9.2	8
35	Adults	Travel-related	B.1.617.2	4
35	Children	Harju	AY.100	3
35	Children	Harju	AY.122	8
35	Children	Harju	AY.128	4
35	Children	Harju	AY.4	1
35	Children	Harju	AY.4.5	2
35	Children	Harju	AY.46	1
35	Children	Harju	AY.9.2	2
35	Children	Harju	B.1.617.2	1
35	Children	Ida-Viru	AY.122	3
35	Children	Other	AY.100	2
35	Children	Other	AY.122	5
35	Children	Other	AY.122.2	1
35	Children	Other	AY.4	1
35	Children	Other	AY.43	3
35	Children	Other	AY.9.2	2
35	Children	Other	B.1.617.2	1
35	Children	Tartu	AY.122	1
35	Children	Tartu	AY.122.2	1
36	Adults	Harju	AY.100	9
36	Adults	Harju	AY.122	23
36	Adults	Harju	AY.122.2	6
36	Adults	Harju	AY.128	18
36	Adults	Harju	AY.3	1
36	Adults	Harju	AY.33	2
36	Adults	Harju	AY.4	4
36	Adults	Harju	AY.4.5	6
36	Adults	Harju	AY.43	12
36	Adults	Harju	AY.46	3
36	Adults	Harju	AY.68	1
36	Adults	Harju	AY.9.2	3
36	Adults	Harju	B.1.617.2	6
36	Adults	Ida-Viru	AY.122	23
36	Adults	Ida-Viru	AY.122.2	1
36	Adults	Ida-Viru	AY.4.5	5
36	Adults	Ida-Viru	AY.43	3
36	Adults	Ida-Viru	B.1.617.2	1
36	Adults	Other	AY.100	13
36	Adults	Other	AY.121	1
36	Adults	Other	AY.122	40
36	Adults	Other	AY.122.2	11
36	Adults	Other	AY.126	1
36	Adults	Other	AY.128	1
36	Adults	Other	AY.33	4
36	Adults	Other	AY.4	1
36	Adults	Other	AY.4.2	1
36	Adults	Other	AY.4.5	4
36	Adults	Other	AY.43	7
36	Adults	Other	AY.46	2
36	Adults	Other	AY.9.2	13
36	Adults	Other	B.1.617.2	1
36	Adults	Tartu	AY.100	5
36	Adults	Tartu	AY.122	17
36	Adults	Tartu	AY.4	1
36	Adults	Tartu	AY.4.5	2
36	Adults	Tartu	AY.43	2
36	Adults	Tartu	AY.9.2	6
36	Adults	Tartu	B.1.617.2	1
36	Adults	Travel-related	AY.100	8
36	Adults	Travel-related	AY.121	1
36	Adults	Travel-related	AY.122	53
36	Adults	Travel-related	AY.122.2	2
36	Adults	Travel-related	AY.126	1
36	Adults	Travel-related	AY.128	1
36	Adults	Travel-related	AY.3	2
36	Adults	Travel-related	AY.33	1
36	Adults	Travel-related	AY.4	1
36	Adults	Travel-related	AY.4.5	1
36	Adults	Travel-related	AY.4.6	1
36	Adults	Travel-related	AY.43	4
36	Adults	Travel-related	AY.46.6	1
36	Adults	Travel-related	AY.9.2	3
36	Adults	Travel-related	B.1.617.2	4
36	Children	Harju	AY.100	4
36	Children	Harju	AY.121	1
36	Children	Harju	AY.122	11
36	Children	Harju	AY.122.2	2
36	Children	Harju	AY.128	5
36	Children	Harju	AY.33	2
36	Children	Harju	AY.4.5	2
36	Children	Harju	AY.43	2
36	Children	Harju	AY.9.2	2
36	Children	Harju	B.1.617.2	1
36	Children	Ida-Viru	AY.122	4
36	Children	Ida-Viru	AY.43	1
36	Children	Other	AY.100	2
36	Children	Other	AY.122	7
36	Children	Other	AY.122.2	3
36	Children	Other	AY.4.5	1
36	Children	Other	AY.43	2
36	Children	Other	AY.46	2
36	Children	Other	AY.9.2	3
36	Children	Tartu	AY.122	3
36	Children	Tartu	AY.6	1
36	Children	Tartu	B.1.617.2	1
36	Children	Travel-related	AY.100	1
36	Children	Travel-related	AY.122	1
37	Adults	Harju	AY.100	9
37	Adults	Harju	AY.121	2
37	Adults	Harju	AY.122	65
37	Adults	Harju	AY.122.2	8
37	Adults	Harju	AY.126	2
37	Adults	Harju	AY.128	5
37	Adults	Harju	AY.4	7
37	Adults	Harju	AY.4.5	4
37	Adults	Harju	AY.42	2
37	Adults	Harju	AY.43	12
37	Adults	Harju	AY.46	2
37	Adults	Harju	AY.68	1
37	Adults	Harju	AY.9.2	12
37	Adults	Harju	AY.98.1	3
37	Adults	Harju	B.1.617.2	7
37	Adults	Ida-Viru	AY.122	20
37	Adults	Ida-Viru	AY.126	1
37	Adults	Ida-Viru	AY.4.5	2
37	Adults	Ida-Viru	AY.43	7
37	Adults	Ida-Viru	B.1.617.2	2
37	Adults	Other	AY.100	16
37	Adults	Other	AY.121	2
37	Adults	Other	AY.122	46
37	Adults	Other	AY.122.2	15
37	Adults	Other	AY.128	2
37	Adults	Other	AY.33	2
37	Adults	Other	AY.4	6
37	Adults	Other	AY.4.5	4
37	Adults	Other	AY.43	8
37	Adults	Other	AY.46	7
37	Adults	Other	AY.9.2	13
37	Adults	Other	B.1.617.2	4
37	Adults	Tartu	AY.100	9
37	Adults	Tartu	AY.122	6
37	Adults	Tartu	AY.122.2	3
37	Adults	Tartu	AY.4	4
37	Adults	Tartu	AY.4.5	4
37	Adults	Tartu	AY.43	4
37	Adults	Tartu	AY.9.2	7
37	Adults	Tartu	B.1.617.2	3
37	Adults	Travel-related	AY.100	4
37	Adults	Travel-related	AY.121	1
37	Adults	Travel-related	AY.122	40
37	Adults	Travel-related	AY.122.2	3
37	Adults	Travel-related	AY.125	1
37	Adults	Travel-related	AY.128	2
37	Adults	Travel-related	AY.33	5
37	Adults	Travel-related	AY.36	1
37	Adults	Travel-related	AY.4	3
37	Adults	Travel-related	AY.4.5	2
37	Adults	Travel-related	AY.43	4
37	Adults	Travel-related	AY.46	1
37	Adults	Travel-related	AY.46.6	1
37	Adults	Travel-related	AY.6	1
37	Adults	Travel-related	AY.9.2	2
37	Adults	Travel-related	B.1.617.2	6
37	Children	Harju	AY.100	4
37	Children	Harju	AY.121	2
37	Children	Harju	AY.122	11
37	Children	Harju	AY.128	3
37	Children	Harju	AY.33	3
37	Children	Harju	AY.4	2
37	Children	Harju	AY.4.5	3
37	Children	Harju	AY.43	2
37	Children	Harju	AY.9.2	3
37	Children	Harju	B.1.617.2	2
37	Children	Ida-Viru	AY.43	1
37	Children	Other	AY.100	6
37	Children	Other	AY.122	11
37	Children	Other	AY.122.2	2
37	Children	Other	AY.128	1
37	Children	Other	AY.4.5	1
37	Children	Other	AY.46	1
37	Children	Tartu	AY.100	3
37	Children	Tartu	AY.122	3
37	Children	Tartu	AY.122.2	2
37	Children	Tartu	AY.43	1
37	Children	Tartu	AY.9.2	1
37	Children	Travel-related	AY.122	3
37	Children	Travel-related	AY.43	1
37	Children	Travel-related	B.1.617.2	1
38	Adults	Harju	AY.100	18
38	Adults	Harju	AY.121	3
38	Adults	Harju	AY.122	107
38	Adults	Harju	AY.122.2	10
38	Adults	Harju	AY.126	2
38	Adults	Harju	AY.128	23
38	Adults	Harju	AY.33	8
38	Adults	Harju	AY.36	1
38	Adults	Harju	AY.4	15
38	Adults	Harju	AY.4.5	20
38	Adults	Harju	AY.43	21
38	Adults	Harju	AY.46	3
38	Adults	Harju	AY.68	1
38	Adults	Harju	AY.9.2	8
38	Adults	Harju	AY.98.1	1
38	Adults	Harju	B.1.617.2	13
38	Adults	Ida-Viru	AY.122	19
38	Adults	Ida-Viru	AY.122.2	1
38	Adults	Ida-Viru	AY.4.5	2
38	Adults	Ida-Viru	AY.43	4
38	Adults	Ida-Viru	AY.9.2	4
38	Adults	Ida-Viru	B.1.617.2	1
38	Adults	Other	AY.100	16
38	Adults	Other	AY.121	5
38	Adults	Other	AY.122	35
38	Adults	Other	AY.122.2	10
38	Adults	Other	AY.128	6
38	Adults	Other	AY.4	3
38	Adults	Other	AY.4.5	7
38	Adults	Other	AY.43	6
38	Adults	Other	AY.46	3
38	Adults	Other	AY.68	2
38	Adults	Other	AY.9.2	8
38	Adults	Other	B.1.617.2	7
38	Adults	Tartu	AY.100	10
38	Adults	Tartu	AY.122	11
38	Adults	Tartu	AY.122.2	3
38	Adults	Tartu	AY.4	1
38	Adults	Tartu	AY.4.5	2
38	Adults	Tartu	AY.43	1
38	Adults	Tartu	AY.9.2	6
38	Adults	Tartu	B.1.617.2	3
38	Adults	Travel-related	AY.100	3
38	Adults	Travel-related	AY.122	55
38	Adults	Travel-related	AY.122.2	2
38	Adults	Travel-related	AY.127	2
38	Adults	Travel-related	AY.128	1
38	Adults	Travel-related	AY.36	1
38	Adults	Travel-related	AY.4	5
38	Adults	Travel-related	AY.4.5	7
38	Adults	Travel-related	AY.43	10
38	Adults	Travel-related	AY.46	4
38	Adults	Travel-related	AY.46.2	1
38	Adults	Travel-related	AY.68	1
38	Adults	Travel-related	AY.9.2	3
38	Adults	Travel-related	AY.98.1	1
38	Adults	Travel-related	B.1.617.2	11
38	Children	Harju	AY.100	3
38	Children	Harju	AY.121	4
38	Children	Harju	AY.122	24
38	Children	Harju	AY.122.2	4
38	Children	Harju	AY.126	1
38	Children	Harju	AY.128	3
38	Children	Harju	AY.33	4
38	Children	Harju	AY.4	1
38	Children	Harju	AY.4.5	2
38	Children	Harju	AY.43	3
38	Children	Harju	AY.9.2	2
38	Children	Harju	B.1.617.2	3
38	Children	Ida-Viru	AY.100	1
38	Children	Ida-Viru	AY.122	5
38	Children	Other	AY.100	2
38	Children	Other	AY.122	7
38	Children	Other	AY.128	1
38	Children	Other	AY.33	1
38	Children	Other	AY.4.5	2
38	Children	Other	B.1.617.2	3
38	Children	Tartu	AY.100	1
38	Children	Tartu	AY.122	3
38	Children	Tartu	AY.122.2	1
38	Children	Tartu	AY.4	1
38	Children	Tartu	AY.4.5	3
38	Children	Tartu	AY.43	1
38	Children	Tartu	AY.9.2	1
38	Children	Tartu	B.1.617.2	1
38	Children	Travel-related	AY.100	1
38	Children	Travel-related	AY.122	1
39	Adults	Harju	AY.100	9
39	Adults	Harju	AY.121	1
39	Adults	Harju	AY.122	41
39	Adults	Harju	AY.122.2	7
39	Adults	Harju	AY.126	3
39	Adults	Harju	AY.128	2
39	Adults	Harju	AY.33	5
39	Adults	Harju	AY.36	1
39	Adults	Harju	AY.4	3
39	Adults	Harju	AY.4.2	1
39	Adults	Harju	AY.4.5	9
39	Adults	Harju	AY.43	13
39	Adults	Harju	AY.46	1
39	Adults	Harju	AY.9.2	1
39	Adults	Harju	B.1.617.2	5
39	Adults	Ida-Viru	AY.100	2
39	Adults	Ida-Viru	AY.121	1
39	Adults	Ida-Viru	AY.122	12
39	Adults	Ida-Viru	AY.126	1
39	Adults	Ida-Viru	AY.43	2
39	Adults	Other	AY.100	11
39	Adults	Other	AY.122	21
39	Adults	Other	AY.122.2	6
39	Adults	Other	AY.128	4
39	Adults	Other	AY.33	3
39	Adults	Other	AY.4	2
39	Adults	Other	AY.4.5	8
39	Adults	Other	AY.43	4
39	Adults	Other	AY.46	4
39	Adults	Other	AY.68	1
39	Adults	Other	AY.9.2	3
39	Adults	Other	B.1.617.2	3
39	Adults	Tartu	AY.100	5
39	Adults	Tartu	AY.122	8
39	Adults	Tartu	AY.122.2	1
39	Adults	Tartu	AY.43	3
39	Adults	Tartu	AY.9.2	3
39	Adults	Travel-related	AY.100	5
39	Adults	Travel-related	AY.121	2
39	Adults	Travel-related	AY.122	45
39	Adults	Travel-related	AY.122.2	8
39	Adults	Travel-related	AY.124	1
39	Adults	Travel-related	AY.126	1
39	Adults	Travel-related	AY.127	1
39	Adults	Travel-related	AY.128	7
39	Adults	Travel-related	AY.33	7
39	Adults	Travel-related	AY.36	1
39	Adults	Travel-related	AY.4	8
39	Adults	Travel-related	AY.4.5	3
39	Adults	Travel-related	AY.42	1
39	Adults	Travel-related	AY.43	8
39	Adults	Travel-related	AY.46	1
39	Adults	Travel-related	AY.47	1
39	Adults	Travel-related	AY.68	1
39	Adults	Travel-related	AY.98.1	1
39	Adults	Travel-related	B.1.617.2	11
39	Children	Harju	AY.100	2
39	Children	Harju	AY.122	4
39	Children	Harju	AY.122.2	1
39	Children	Harju	AY.128	1
39	Children	Harju	AY.33	2
39	Children	Harju	AY.4.5	2
39	Children	Harju	AY.43	1
39	Children	Harju	AY.9.2	1
[truncated: 3,318 more rows]
